# Supplementary material for: Cost-Effectiveness of Nutrient Supplementation in Cancer Survivors
Source: Cancers (Basel). 2021 Dec 14;13(24):6276. doi: 10.3390/cancers13246276 (PMC8699187; doi:10.3390/cancers13246276)
Supplement: Supplementary file 1 [file cancers-13-06276-s001.zip]

Archive with 1 entries (1 files):
- cancers-1469892-supplementary.pdf
